# Supplementary material for: Guttapercha Improves In Vitro Bioactivity and Dentin Remineralization Ability of a Bioglass Containing Polydimethylsiloxane-Based Root Canal Sealer
Source: Molecules. 2023 Oct 14;28(20):7088. doi: 10.3390/molecules28207088 (PMC10609493; doi:10.3390/molecules28207088)
Supplement: Supplementary file 1 [file molecules-28-07088-s001.zip]

Archive with 1 entries (1 files):
- molecules-2611747-supplementary.pdf
